# Supplementary material for: Evaluation of Rz2 Gene Expression in Sugar Beet Hybrids Infected with Beet Necrotic Yellow Vein Virus
Source: Curr Issues Mol Biol. 2024 Oct 12;46(10):11326–35. doi: 10.3390/cimb46100674 (PMC11506223; doi:10.3390/cimb46100674)
Supplement: Supplementary file 1 [file cimb-46-00674-s001.zip]

Archive with 1 entries (1 files):
- cimb-3238657-supplementary.xlsx
