# Supplementary material for: Evaluation of Rz2 Gene Expression in Sugar Beet Hybrids Infected with Beet Necrotic Yellow Vein Virus
Source: Curr Issues Mol Biol. 2024 Oct 12;46(10):11326–35. doi: 10.3390/cimb46100674 (PMC11506223; doi:10.3390/cimb46100674)
Supplement: Supplementary file 1 [file cimb-46-00674-s001.zip › cimb-3238657-supplementary.xlsx]

## Sheet: for article
	Week 6
	Rep 1					Rep 2					Rep 3
Sample ID	Control Target gene Ct	Exp.Target Gene Ct	Control ref Ct	Exp. ref Ct		Control Target gene Ct	Exp.Target Gene Ct	Control ref Ct	Exp. ref Ct		Control Target gene Ct	Exp.Target Gene Ct	Control ref Ct	Exp. ref Ct
S1	32.2745	29.5833	21.1244	22.3994		31.196	28.54	20.38	21.356		32.23	29.942	21.452	22.365		29.3551
S2	NA	NA	21.0972	23.6553		NA	NA	21.135	22.65		NA	NA	22.365	21.456		#DIV/0!
S3	35.66	31.4119	27.4557	23.4675		34.25	32.1	25.5	24.16		33.41	31.256	26.321	24.856		31.5893
S4	38.3235	32.4133	28.2688	21.7943		35.32	31.115	26.885	22.35		35.57	32.03	27.124	21.562		31.8528
S5	NA	NA	23.6688	28.1169		NA	NA	24.365	27.981		NA	NA	21.569	27.451		#DIV/0!
S6	36.601	34.2578	25.9947	27.1493		35.664	33.562	26.21	27.211		34.251	32.125	25.365	26.424		33.3149
S7	NA	NA	17.8124	26.0598		NA	NA	18.122	25.785		NA	NA	19.32	24.562		#DIV/0!
S8	37.5125	37.8844	27.0591	28.1974		36.251	37.841	27.235	27.22		36.101	36.945	26.541	24.55		37.5568
S9	NA	NA	26.0996	25.2894		NA	NA	25.945	26.354		NA	NA	25.874	24.365		#DIV/0!
S10	29.5491	32.1511	21.4892	21.9049		28.8	31.254	20.951	22.13		27.981	30.256	23.412	23.58		31.2204
S11	NA	NA	22.7445	20.6366		NA	NA	22.341	21.562		NA	NA	21.364	23.541		#DIV/0!
S12	37.0937	34.5905	26.4889	25.5662		34.26	32.154	26.79	26.451		31.256	32.145	25.781	23.311		32.9632
S13	NA	NA	26.0884	21.1214		NA	NA	25.984	22.365		NA	NA	25.986	22.451		#DIV/0!
	Week 8
	Rep 1					Rep 2					Rep 3
Sample ID	Control Target gene Ct	Exp.Target Gene Ct	Control ref Ct	Exp. ref Ct		Control Target gene Ct	Exp.Target Gene Ct	Control ref Ct	Exp. ref Ct		Control Target gene Ct	Exp.Target Gene Ct	Control ref Ct	Exp. ref Ct
S1	29.883	28.451	20.341	22.112		31.654	29.541	20.124	21.986		31.698	27.695	23.514	22.645		28.5623
S2	NA	NA	22.341	21.42		NA	NA	21.364	22.125		NA	NA	24.236	21.845		#DIV/0!
S3	34.355	32.651	25.124	23.964		31.512	31.896	25.112	24.561		32.412	28.439	26.574	23.984		30.9953
S4	34.98	31.207	27.541	23.654		33.541	29.432	27.115	22.956		32.451	31.684	26.541	24.301		30.7743
S5	NA	NA	24.365	26.863		NA	NA	23.541	25.874		NA	NA	24.561	23.218		#DIV/0!
S6	32.94	31.694	25.641	26.574		29.541	30.674	22.541	25.354		31.254	28.648	23.461	24.895		30.3387
S7	NA	NA	19.641	24.8745		NA	NA	20.521	23.651		NA	NA	21.367	24.756		#DIV/0!
S8	35.35	36.124	28.654	28.012		33.865	34.251	27.684	26.842		32.954	31.302	26.851	25.364		33.8923
S9	NA	NA	26.541	27.103		NA	NA	27.354	28.941		NA	NA	26.581	27.637		#DIV/0!
S10	27.412	30.989	22.365	23.125		26.841	28.651	24.365	22.674		30.964	29.351	25.802	23.801		29.6637
S11	NA	NA	23.014	22.352		NA	NA	24.351	22.159		NA	NA	23.589	21.762		#DIV/0!
S12	32.94	32.812	27.115	27.105		32.654	30.56	27.674	27.537		32.255	30.684	28.112	28.451		31.352
S13	NA	NA	26.457	21.896		NA	NA	25.645	23.802		NA	NA	23.643	24.901		#DIV/0!
	Rep. - replicate
	Exp. - experimental
	ref. - reference gene
	Mean Ct for biological replicate
